# Supplementary material for: 5-ALA Photodynamic Therapy Induces Competing Death and Survival Pathways in Glioblastoma Cells
Source: Curr Issues Mol Biol. 2026 Jul 3;48(7):689. doi: 10.3390/cimb48070689 (PMC13407687; doi:10.3390/cimb48070689)
Supplement: Supplementary file 1 [file cimb-48-00689-s001.zip]

Archive with 1 entries (1 files):
- cimb-4382300-supplementary.pdf
